# Supplementary material for: Intra-action review of West African health Organization’s response to the COVID-19 pandemic in the Economic Community of West African states (ECOWAS) region, 2020 – 2022
Source: BMC Health Serv Res. 2026 Feb 27;26:462. doi: 10.1186/s12913-026-14218-6 (PMC13049954; doi:10.1186/s12913-026-14218-6)
Supplement: Supplementary file 3 — Supplementary Material 3 [file 12913_2026_14218_MOESM3_ESM.xlsx]

## Sheet: Instructions
	COUNTRY COVID-19 INTRA-ACTION REVIEW (IAR) TRIGGER QUESTION DATABASE, 28 April 2021 Important note – Using this database effectively This trigger question database is a resource file with an extensive list of questions organized by 13 pillars and "other possible topics and cross-cutting issues" (please refer to the table below).
	• IARs should be conducted in the spirit of continual collective learning across different sectors to identify gaps for improvement and sustain best practices. • It is up to individual countries to decide whether to review only a single public health response pillar or a combination of different pillars. Countries are also encouraged to adapt the pillars provided in this database and develop othe…
	FINAL NOTE: Once again, IARs does not have to be a comprehensive review nor a heavy process. The facilitators DO NOT need to work through and answer all possible trigger question listed in the database. Please remember to pre-select and adapt ONLY a few questions that are most relevant to the objectives of your IAR. IAR can be as light a process as you wish! You can conduct multiple IARs as the C…
	Disclaimer: This database of trigger questions is not meant to be exhaustive nor cover every aspect of the COVID-19 response the country may wish to review.
	No.	Public Health Response Pillars			Description
	1	Country-level coordination, planning and monitoring			This pillar reviews the operational, tactical and strategic coordination of the response, including the activation and operations of an incident management system (IMS) and the emergency operations centre (EOC) for decision making, management and quick intervention. In addition, this pillar reviews the functioning of procedures and platforms for coordination with various health and non-health sec…
	2	Risk communication and community engagement, and infodemic management			This pillar reviews the functioning of Risk Communication and Community Engagement in terms of ensuring effective exchange of real-time information, advice and opinions between experts and people facing threats to their health, as well as trusting relationships between at-risk communities and emergency responders that enable them to work together to address health-related issues. The pillar revie…
	3	Surveillance, case investigation and contact tracing			This pillar reviews the functioning of the surveillance and early warning system to timely collect, analyse and interpret signals; to diffuse information to decision-makers and to trigger appropriate response action. In addition, this pillar reviews the operations of the Rapid Response Team, including its activation, composition and training required to effectively conduct case investigation, con…
	4	Points of entry			This pillar reviews the functioning of IHR core capacities and public health measures implemented at designated points of entry, including international airports, ports and ground crossings to prevent the global spread of infectious diseases including COVID-19. In addition, this pillar reviews any established or improvised bilateral or multilateral agreements with neighbouring countries, public h…
	5	National laboratory system			This pillar reviews the functioning of the National Laboratory System to provide timely confirmation of COVID-19 cases in the country, including the collection and safe transportation of specimens to national and international reference laboratories, as necessary. In addition, this pillar reviews the diagnostic tools (both PCR and point-of-care tests) developed and used by a country during the CO…
	6	Infection prevention and control			This pillar reviews infection prevention and control measures implemented in diverse settings with suspected or confirmed COVID-19 cases, particularly if community spread is already present, including but not limited to healthcare facilities, workplaces, public transportation, entertainment facilities, airline, cruise vessels and other locations where people may gather in close proximity (e.g., l…
	7	Case management and knowledge sharing about innovations and the latest research			This pillar reviews actions taken to manage and care for COVID-19 cases, as well as to share clinical information, including treatment protocols for COVID-19 cases. In addition, this pillar reviews how clinicians were involved during the COVID-19 outbreak response, including being connected to the latest innovation, participating in national or international clinical trials, and conducting other …
	8	Operational support and logistics in the management of supply chains and workforce resilience			This pillar reviews the availability, distribution, and dissemination of national and subnational stockpiles for a timely and effective response, as well as the procedures for national and international procurement, including customs arrangements and service contracting. This pillar also reviews the capacity to timely increase human, material and financial resources and safely deploy human resour…
	9	Strengthening essential health services during the COVID-19 outbreak			This pillar reviews the availability and access to essential health services, such as the management and treatment of chronic illnesses, antenatal and midwifery service, routine vaccination. In addition, this pillar reviews contingency measures implemented to maintain and strengthen these essential health services and to monitor the effectiveness of these temporary measures and the potential impa…
	10	COVID-19 vaccination (NEW)			This pillar reviews the early phase(s) of the roll-out of COVID-19 vaccine implementation to identify vaccine delivery challenges needing corrective action and best practices for continual improvement and collective learning. Specific areas for in-depth review include: regulatory preparedness; planning, coordination, and service delivery; funding; supply chain and waste management; human resource…
	11	Vulnerable and marginalized populations (NEW)			This pillar reviews how vulnerable and marginalized populations were considered in response plans, decision making, surveillance and case detection, case management and risk communication activities and beyond. In addition, this pillar reviews the availability of resources, staff and coordination for activities to support vulnerable and marginalized populations, and the effectiveness of reaching,…
	12	National legislation and financing (NEW)			This pillar reviews the ability of the national legal framework (i.e., all legally binding instruments adopted at national or subnational levels) to authorize and implement response activities in an effective and legally-sound manner. In addition, this pillar also aims to review normal and emergency budget and other financing mechanisms to ensure adequate funding prior to and throughout the respo…
	13	Public health and social measures (NEW)			This pillar reviews the public health and social measures (PHSM) taken by country authorities at the national and subnational levels to control, limit and break the human-to-human transmission of SARS-CoV-2. These may include but are not limited to physical distancing rules, mandatory mask-wearing in certain enclosed public spaces, closure of non-essential businesses and schools, curfews, border …
	14	Other possible topics and cross-cutting issues			This pillar consists of other possible topics relevant to the COVID-19 outbreak response but may not have been covered in the other pillars. These topics may include but are not limited to: gender, equity and human rights; safety and security; protection of vulnerable populations in elderly nursing homes, mental health facilities, and prisons; provision of psychological support for affected commu…
	© World Health Organization 2021. Some rights reserved. This work is available under the CC BY-NC-SA 3.0 IGO licence.
	WHO reference number: WHO/2019-nCoV/Country_IAR/templates/trigger_questions/2021.1

## Sheet: List of Abbreviations
	List of Abbreviations
	4Ws	Who is Where, When, doing What
	AAP	Accountability to affected populations
	AEFI	Adverse events following immunization
	AIDS	Acquired immunodeficiency syndrome
	ARI	Acute respiratory infection
	BeSD	Behavioral and Social Driver
	BSL	Biosafety level
	CDC	Centers for Disease Control and Prevention
	COV1	COVID-19 vaccine first dose
	COV2	COVID-19 vaccine second dose
	COVID-19	Coronavirus disease
	cPIE	COVID-19 vaccine implementation post-introduction evaluation
	CSO	Civil society organization
	EMT	Emergency medical team
	EOC	Emergency operation centre
	EPI	Expanded Programme on Immunization
	EUL	Emergency Use Listing
	EWRS	Early Warning and Response System
	FAQs	Frequently asked questions
	GISRS	Global Influenza Surveillance and Response System
	GOARN	Global Outbreak Alert and Response Network
	HIV	Human immunodeficiency virus
	IAR	Intra-Action Review
	ICU	Intensive care unit
	IDSR	Integrated Disease Surveillance and Response
	IGO	Inter-governmental organization
	IHR	International Health Regulations (2005)
	ILI	Influenza-like illness
	IMS	incident management system
	IPC	Infection prevention and control
	IT	Information technology
	JEE	Joint External Evaluation
	LTCF	long term care facility
	MH	Mental health
	MoH	Ministry of Health
	NDVP	National Deployment and Vaccination Plan for COVID-19 Vaccines
	NGO	Non-governmental organization
	NITAG	National Immunization Technical Advisory Group
	NRA	National regulatory authority
	PCR	Polymerase chain reaction
	PHSM	Public health and social measures
	PoE	Points of entry
	PQ	Prequalification
	PPE	Personal protective equipment
	RCCE-IM	Risk communication, community engagement and infodemic management
	RRT	Rapid response team
	SARI	Severe acute respiratory illness
	SARS-CoV-2	Severe acute respiratory syndrome coronavirus 2
	SGBV	Sexual and gender-based violence
	SOP	Standard operating procedure
	SPAR	State Parties Annual Reporting
	TAT	Turnaround time
	TB	Tuberculosis
	UCC	Ultra-cold chain
	UN	United Nations
	UNCT	United Nations Country Team
	WASH	Water, sanitation and hygiene
	WHO	World Health Organization
	© World Health Organization 2021. Some rights reserved. This work is available under the CC BY-NC-SA 3.0 IGO licence.
	WHO reference number: WHO/2019-nCoV/Country_IAR/templates/trigger_questions/2021.1

## Sheet: Setting for dropdown box
Please select relevancy
Relevant
Maybe relevant
Not relevant

## Sheet: 1. Country-level coordination
	1. Country-level coordination, planning and monitoring
	Description: This pillar reviews the operational, tactical and strategic coordination of the response, including the activation and operations of an incident management system (IMS) and the emergency operations centre (EOC) for decision making, management and quick intervention. In addition, this pillar reviews the functioning of procedures and platforms for coordination with various health and n…
	Relevant documents to review		(It is preferable to identify, collect and review these before the discussion for this pillar)	Relevance for this IAR
	National emergency preparedness and response plan			Please select relevancy
	State Party Annual Reporting (SPAR) IHR (2005) Questionnaire submitted to WHO			Please select relevancy
	Joint External Evaluation (JEE) report (if available)			Please select relevancy
	Standard operating procedures			Please select relevancy
	EOC Concept of Operations			Please select relevancy
	Situational reports and distribution lists			Please select relevancy
	Multisectoral responses plans			Please select relevancy
	Memoranda of understanding between sectors/partners in response			Please select relevancy
	Meeting summaries or minutes (e.g., Health cluster meetings, national preparedness meetings)			Please select relevancy
	4 Ws mapping			Please select relevancy
	Post-mission reports			Please select relevancy
	Possible indicators		(It is preferable to collect any available data before the IAR so that it can be validated and put in context during the discussion)	Relevance for this IAR
	Date of activation of the Health EOC/beginning of coordination meetings			Please select relevancy
	Interval between the start of the emergency and the activation of intersectoral coordination			Please select relevancy
	Frequency of coordination meetings			Please select relevancy
	Number of partners participating in coordination meetings			Please select relevancy
	Frequency of situational reports			Please select relevancy
	Date of declaration of various levels of emergency			Please select relevancy
	Number of international partner deployments			Please select relevancy
	Number of cases/death (and incidence)			Please select relevancy
	Timeliness of case detection			Please select relevancy
	Timeliness of response			Please select relevancy
	Case fatality rates			Please select relevancy
	Estimated R0			Please select relevancy
	Trigger questions	Question No.	(Please only select questions that are relevant for this IAR)	Relevance for this IAR
	1.1 Document existing systems in place	1.1.1	What were the operational coordination mechanisms for health emergencies (e.g., EOC) within the Ministry of Health and other relevant ministries?	Please select relevancy
	1.1 Document existing systems in place	1.1.2	How was the coordination with different health and non-health ministries and the different levels within the ministries supposed to happen during a health emergency (including at the field level)?	Please select relevancy
	1.1 Document existing systems in place	1.1.3	What were the existing plans, systems, and mechanisms for multisectoral coordination? What is the process for them to be activated?	Please select relevancy
	1.1 Document existing systems in place	1.1.4	What were the existing mechanisms for coordinating with international and national partners (e.g., UN, NGOs)?	Please select relevancy
	1.1 Document existing systems in place	1.1.5	What was the process for emergency declaration and de-escalation of the emergency?	Please select relevancy
	1.1 Document existing systems in place	1.1.6	What was the process for rapid information sharing within the government officials and partners for decision-making in the event of a health emergency?	Please select relevancy
	1.2 Identify and analyse what happened during so far the COVID-19 outbreak response	1.2.1	What existing systems were adapted for coordination between the Ministry of Health and other ministries and agencies during the COVID-19 response and what new systems and procedures were instituted ad-hoc? How well did these work?	Please select relevancy
	1.2 Identify and analyse what happened during so far the COVID-19 outbreak response	1.2.2	What existing plans (e.g., influenza pandemic preparedness plan) were adapted for the COVID-19 outbreak and what new systems were instituted ad-hoc? How well did these work?	Please select relevancy
	1.2 Identify and analyse what happened during so far the COVID-19 outbreak response	1.2.3	What preparedness activities were undertaken by the country before the first case of COVID-19 was detected in the country?	Please select relevancy
	1.2 Identify and analyse what happened during so far the COVID-19 outbreak response	1.2.4	How was the risk level assigned to a potential COVID-19 outbreak?	Please select relevancy
	1.2 Identify and analyse what happened during so far the COVID-19 outbreak response	1.2.5	How was the coordination of response activities at different administrative levels (national, regional and local) undertaken during the COVID-19 outbreak?	Please select relevancy
	1.2 Identify and analyse what happened during so far the COVID-19 outbreak response	1.2.6	How did multisectoral coordination take place during the emergency? What other ministries (e.g., social, interior, transport, education) were involved besides health and was one entity leading the response? Were existing plans effective in ensuring a coordinated national response to COVID-19?	Please select relevancy
	1.2 Identify and analyse what happened during so far the COVID-19 outbreak response	1.2.7	Were civil society organizations, recipients of care, and minority groups also represented in decision making structures?	Please select relevancy
	1.2 Identify and analyse what happened during so far the COVID-19 outbreak response	1.2.8	How was the information management during the coordination of the COVID-19 response? (e.g., the compiling of information from the laboratory, health service indicators, surveillance data?) Were there any recurring surveys for COVID-19 among marginalized groups, vulnerable populations, such as migrants or unregistered workers, as well as those in long-term institutions and prisons? How was data co…	Please select relevancy
	1.2 Identify and analyse what happened during so far the COVID-19 outbreak response	1.2.9	Were existing contingency/ response plans for this emergency effective in identifying actions, making decisions and communicating information?	Please select relevancy
	1.2 Identify and analyse what happened during so far the COVID-19 outbreak response	1.2.10	Were resources (human, financial and material) sufficient to adequately coordinate the COVID-19 response operations at each level?	Please select relevancy
	1.2 Identify and analyse what happened during so far the COVID-19 outbreak response	1.2.11	How were national or donor emergency funds managed, disseminated and tracked in response to the COVID-19 outbreak?	Please select relevancy
	1.2 Identify and analyse what happened during so far the COVID-19 outbreak response	1.2.12	Was a national crisis team and/or emergency coordination mechanism (e.g., EOC, task force) for responding to the COVID-19 outbreak established or activated and did it include public health authorities? If so, when was it activated and on what basis? Was the team multi-sectoral/multi-disciplinary? Was there a coordinating role for preparedness/ surveillance/ response?	Please select relevancy
	1.2 Identify and analyse what happened during so far the COVID-19 outbreak response	1.2.13	What were the information sources the government used to monitor and guide the COVID-19 response operations?	Please select relevancy
	1.2 Identify and analyse what happened during so far the COVID-19 outbreak response	1.2.14	How was the decision-making process for implementing public health social measures and determining the breadth and timing of these measures?	Please select relevancy
	1.2 Identify and analyse what happened during so far the COVID-19 outbreak response	1.2.15	How effective were the operations of the public health emergency operations centre?	Please select relevancy
	1.2 Identify and analyse what happened during so far the COVID-19 outbreak response	1.2.16	How did multisectoral coordination take place during the emergency?	Please select relevancy
	1.2 Identify and analyse what happened during so far the COVID-19 outbreak response	1.2.17	What international partners were involved in the COVID-19 response (e.g., WHO, GOARN, CDC…etc.)? When were these teams deployed? What activities were they engaged in?	Please select relevancy
	1.2 Identify and analyse what happened during so far the COVID-19 outbreak response	1.2.18	How did the coordination between sectors and with international and national partners (e.g., UN, NGOs, IGOs) take place for COVID-19 preparedness and response? How effective were the information flow and collaboration with international partners, both formal (e.g., IHR and EWRS) and informal? How were roles and responsibilities defined and updated as needed? How was accountability ensured? How we…	Please select relevancy
	1.2 Identify and analyse what happened during so far the COVID-19 outbreak response	1.2.19	Were there overlaps or redundancies between teams? How were these teams tasked and coordinated?	Please select relevancy
	1.2 Identify and analyse what happened during so far the COVID-19 outbreak response	1.2.20	Was the health cluster activated and operational? How did the health cluster assist with coordinating roles and responsibilities and for ensuring complementarity between partners' activities?	Please select relevancy
	1.2 Identify and analyse what happened during so far the COVID-19 outbreak response	1.2.21	If a joint Inter-Agency/multisectoral response plan was developed, how did this contribute to enhance the COVID-19 response?	Please select relevancy
	1.2 Identify and analyse what happened during so far the COVID-19 outbreak response	1.2.22	How were staff trained for coordination across sectors to prepare for the COVID-19 response (e.g., incident management, communication, or other needs)?	Please select relevancy
	1.2 Identify and analyse what happened during so far the COVID-19 outbreak response	1.2.23	What was the process for emergency funds to be released at the national and subnational level for different ministries to coordinate and respond to the COVID-19 outbreak? What kind of mechanisms were needed to engage the private sector in the COVID-19 response?	Please select relevancy
	1.2 Identify and analyse what happened during so far the COVID-19 outbreak response	1.2.24	Given the protracted nature of the COVID-19 outbreak, how have the ministries addressed the (potential of) concurrent emergencies during the pandemic in their policies, plans and measures?	Please select relevancy
	1.2 Identify and analyse what happened during so far the COVID-19 outbreak response	1.2.25	Are all policies, plans and measures put in place during the COVID-19 response taking gender, equity and human rights into consideration?	Please select relevancy
	1.2 Identify and analyse what happened during so far the COVID-19 outbreak response	1.2.26	What policies or measures have been put in place during the COVID-19 response for disadvantaged subpopulations? (e.g., people with disabilities, persons with low socioeconomic status, ethnic minorities, rural poor, migrants and others experiencing exclusion and discrimination)?	Please select relevancy
	1.2 Identify and analyse what happened during so far the COVID-19 outbreak response	1.2.27	How populations at risks for COVID-19 (e.g., pregnant women, elderly) have been considered during the COVID-19 response?	Please select relevancy
	1.2 Identify and analyse what happened during so far the COVID-19 outbreak response	1.2.28	How were measures to protect disadvantaged and vulnerable population been enforced and monitored during the COVID-19 response?	Please select relevancy
	1.2 Identify and analyse what happened during so far the COVID-19 outbreak response	1.2.29	Were existing response plans able to anticipate and identify vulnerable groups of high risk to infection and loss of livelihoods/poverty/social exclusion?	Please select relevancy
	1.2 Identify and analyse what happened during so far the COVID-19 outbreak response	1.2.30	Were response plans able to include all inhabitants in the country, including people experiencing homelessness, people in prisons, people living in extreme poverty, people living with disabilities, and refugees and migrants?	Please select relevancy
	1.2 Identify and analyse what happened during so far the COVID-19 outbreak response	1.2.31	Were existing response plans able to prioritize resource allocation to mitigate the impact on vulnerable groups?	Please select relevancy
	1.2 Identify and analyse what happened during so far the COVID-19 outbreak response	1.2.32	Were existing response plans able to monitor the impact on vulnerable groups?	Please select relevancy
	1.2 Identify and analyse what happened during so far the COVID-19 outbreak response	1.2.33	What risk assessments were conducted for the preparedness and response to COVID-19 (e.g., for mass gathering events such as a national or international sporting event)? What were the results of these risk assessments and how were they integrated into the COVID-19 response plans?	Please select relevancy
	1.2 Identify and analyse what happened during so far the COVID-19 outbreak response	1.2.34	What were all the social and public health measures (e.g., border closure, business/school closures, movement restriction, mask-wearing, physical distancing) required in-country for the response to COVID-19 and when and how were they enforced?	Please select relevancy
	1.2 Identify and analyse what happened during so far the COVID-19 outbreak response	1.2.35	What strategies and mechanisms are in place in which the health sector can contribute for the management of non-health consequences of COVID-19 on the population and the country as a whole (e.g., economy, tourism, trade, livelihood)?	Please select relevancy
	1.2 Identify and analyse what happened during so far the COVID-19 outbreak response	1.2.36	What policies or measures have been put in place to support personal livelihood (e.g., government stimulus payout or provision of meal tickets)?	Please select relevancy
	1.3 Improve existing COVID-19 outbreak response strategy	1.3.1	What challenges were encountered during operational coordination?	Please select relevancy
	1.3 Improve existing COVID-19 outbreak response strategy	1.3.2	What actions taken enabled operational coordination between levels of the ministry of health or between strategic, operations and tactical levels to prevent and enhance the COVID-19 response?	Please select relevancy
	1.3 Improve existing COVID-19 outbreak response strategy	1.3.3	What challenges were encountered in coordination with other sectors or with international and national partners (e.g., UN, NGOs, IGO)?	Please select relevancy
	1.3 Improve existing COVID-19 outbreak response strategy	1.3.4	What actions enabled better coordination with other sectors or partners?	Please select relevancy
	1.3 Improve existing COVID-19 outbreak response strategy	1.3.5	What were the strengths of international partner deployments for the COVID-19 outbreak?	Please select relevancy
	1.3 Improve existing COVID-19 outbreak response strategy	1.3.6	Did the private sector participate in coordination platforms? What were their roles and how was the relationship between the private and public sector managed?	Please select relevancy
	1.3 Improve existing COVID-19 outbreak response strategy	1.3.7	What were the overall strengths and weaknesses of the coordination of the COVID-19 response?	Please select relevancy
	1.3 Improve existing COVID-19 outbreak response strategy	1.3.8	Which challenges remained with respect to gender, equity and human rights?	Please select relevancy
	1.3 Improve existing COVID-19 outbreak response strategy	1.3.9	What actions are being implemented to ensure that response operations can continue in the long-term (e.g., workforce, funding, procurement of resources)?	Please select relevancy
	1.3 Improve existing COVID-19 outbreak response strategy	1.3.10	How are response needs projected and planned for future response efforts (e.g., vaccine introduction and staff training)?	Please select relevancy
	1.3 Improve existing COVID-19 outbreak response strategy	1.3.11	What technical areas are critical to remain in the formal response structure versus the ones that can be transitioned to existing public health programmes/sectors?	Please select relevancy
	1.3 Improve existing COVID-19 outbreak response strategy	1.3.12	What are the criteria to shift from response-driven operations to public health programmes (e.g., technical area, programme, staff…etc.)?	Please select relevancy
	1.3 Improve existing COVID-19 outbreak response strategy	1.3.13	What funding, staffing, and resource requirements need to be identified when transitioning aspects of the response to certain public health programmes?	Please select relevancy
	1.3 Improve existing COVID-19 outbreak response strategy	1.3.14	How can the scope and scale of the incident be reduced to a level of activity and requirements that the public health programme can effectively and efficiently manage within their current capabilities and resources?	Please select relevancy
	1.3 Improve existing COVID-19 outbreak response strategy	1.3.15	How will information continue to be shared among response stakeholders if technical areas transition to a public health programme/sectors?	Please select relevancy
	1.3 Improve existing COVID-19 outbreak response strategy	1.3.16	How will cross-cutting COVID-19 mitigation measures be incorporated into existing public health programmes and activities?	Please select relevancy
	© World Health Organization 2021. Some rights reserved. This work is available under the CC BY-NC-SA 3.0 IGO licence.
	WHO reference number: WHO/2019-nCoV/Country_IAR/templates/trigger_questions/2021.1

## Sheet: 2. Risk communication
	2. Risk communication, community engagement and infodemic management (RCCE-IM)
	Description: This pillar reviews the functioning of Risk Communication and Community Engagement in terms of ensuring effective exchange of real-time information, advice and opinions between experts and people facing threats to their health, as well as trusting relationships between at-risk communities and emergency responders that enable them to work together to address health-related issues. The…
	Relevant documents to review	Column1	Column2	Relevance for this IAR
	National emergency preparedness and response plan (particularly the RCCE-IM section) – addressing key RCCE-IM aspects including: formative research and listening (including social and mass media monitoring and listening, community feedback, hotline FAQs/logbooks, and infodemic management); coordination (at UNCT and National Health Authority levels); message and material production, testing, disse…			Please select relevancy
	Risk Communication and Community Engagement strategy (or, in absence thereof, public/media communication strategy), and/or RCCE-IM coordination SOPs (UNCT and National Health Authority level).			Please select relevancy
	State Party Annual Reporting (SPAR) IHR (2005) Questionnaire submitted to WHO.			Please select relevancy
	Joint External Evaluation (JEE) report (if available).			Please select relevancy
	Country-level documents, plans, outputs and datasets from formative (behavioural and social science) research.			Please select relevancy
	Country-level documents, plans, outputs and datasets from listening efforts (including social and mass media monitoring and listening, community feedback, hotline FAQs/logbooks, and infodemic management).			Please select relevancy
	Country-level outputs from public communication (including press releases, briefing transcripts, media Q&As, RCCE-IM materials, etc.).			Please select relevancy
	Possible indicators	Column1	Column2	Relevance for this IAR
	Online and offline listening and feedback systems are operational to detect behavioural and social trends, concerns and feedback of at-risk populations, and evaluate response performance of RCCE-IM and other pillars that interface with at-risk populations.			Please select relevancy
	RCCE-IM formative research and listening data are fed into response (RCCE-IM and other pillars) at all levels, including political leadership.			Please select relevancy
	Time from key COVID-19 related events to government official public communication, including the first COVID-19 case detected in the country (as a proxy of transparent and early announcement of a risk).			Please select relevancy
	RCCE-IM team is sufficiently staffed to support the response and implement the national RCCE-IM (sections of) preparedness and response strategy.			Please select relevancy
	SOP in place for RCCE-IM coordination at UNCT and/or National Health Authority levels.			Please select relevancy
	SOPs and clear/streamlined clearance procedures in place for messaging in place.			Please select relevancy
	Communication of critical information is available in locally accessible formats, including language, culture, education level, technological literacy, accessibility (e.g. for people who are sight/hearing impaired) etc.			Please select relevancy
	Regular (as appropriate to phase of the emergency; e.g. early on daily/twice daily, later on weekly/monthly) press conferences and community events initiated by the government and incident management team.			Please select relevancy
	Regular monitoring and evaluation efforts inform adjustment of RCCE-IM and other pillar response.			Please select relevancy
	Mechanisms for incorporating feedback on the response into adapted approaches for managing the emergency and future preparedness plans.			Please select relevancy
	Trigger questions	Column1	Column2	Relevance for this IAR
	2.1 Document existing systems in place (Plans and strategies)	2.1.1	What types of communication strategies, plans, and procedures existed to guide effective RCCE-IM?	Please select relevancy
	2.1 Document existing systems in place (Plans and strategies)	2.1.2	To what extent did existing plans cover the key RCCE-IM aspects (see under “relevant documents to review” above)?	Please select relevancy
	2.1 Document existing systems in place (Plans and strategies)	2.1.3	When were existing plans activated and how were they utilized?	Please select relevancy
	2.1 Document existing systems in place (Plans and strategies)	2.1.4	To what extent did existing plans consider human rights, gender, and equity dimensions?	Please select relevancy
	2.1 Document existing systems in place (Plans and strategies)	2.1.5	To what extent did existing plans address the possibility of concurrent emergencies, given the protracted nature of the COVID-19 response?	Please select relevancy
	2.1 Document existing systems in place (Plans and strategies)	2.1.6	Do existing plans address RCCE-IM contributions to other areas of work that interface with at-risk populations (e.g. Public Health and Social Measures; Contact Tracing; Infection Prevention and Control)?	Please select relevancy
	2.1 Document existing systems in place	2.1.7	What RCCE-IM capacity building efforts had been undertaken before the response?	Please select relevancy
	2.1 Document existing systems in place	2.1.8	What online and offline formative research and listening systems were operational to detect behavioural and social trends, including rumours, mis- and disinformation among at-risk populations? Were these systems feeding into and guiding adjustments in the response (for RCCE-IM and other pillars)? If so, how?	Please select relevancy
	2.1 Document existing systems in place	2.1.9	What online and offline community feedback mechanisms existed? Was there a process whereby this information fed into the response? If so, how did this work?	Please select relevancy
	2.1 Document existing systems in place (Coordination)	2.1.10	Which RCCE-IM coordination working groups, task forces, and other coordination bodies were active?	Please select relevancy
	2.1 Document existing systems in place (Coordination)	2.1.11	Which coordination SOPs and other operational and clearance processes existed for a rapid response at UNCT and National Health Authority levels?	Please select relevancy
	2.1 Document existing systems in place (Audience segmentation and message development)	2.1.12	What was the process for segmenting target audiences (e.g., based on epidemiological, occupational and behavioural or socioeconomic risk, and risk perception)?	Please select relevancy
	2.1 Document existing systems in place (Audience segmentation and message development)	2.1.13	What was the process for communication messages to be developed, tested, approved, disseminated, and evaluated – for each specific audience segment?	Please select relevancy
	2.1 Document existing systems in place (Audience segmentation and message development)	2.1.14	What processes were in place for selecting trusted channels and influencers for each key audience? What partnerships or relationships with national news media existed?	Please select relevancy
	2.1 Document existing systems in place (Audience segmentation and message development)	2.1.15	How were considerations of language, culture, education level, gender, disability, barriers to accessing health services etc. addressed?	Please select relevancy
	2.1 Document existing systems in place (Community engagement)	2.1.16	How was community engagement being conducted, and by whom?	Please select relevancy
	2.1 Document existing systems in place (Community engagement)	2.1.17	What was the process for engaging communities as co-designers of public health and other solutions?	Please select relevancy
	2.1 Document existing systems in place	2.1.18	Was the RCCE-IM team adequately staffed and trained to cover the full range of necessary expertise and activities?	Please select relevancy
	2.1 Document existing systems in place	2.1.19	What processes and systems are in place to monitor and evaluate the effectiveness of the RCCE-IM response and strategy implementation?	Please select relevancy
	2.2 Identify and analyse what happened so far during the COVID-19 outbreak response (Plans and strategies)	2.2.1	How were existing strategies for RCCE-IM activated or adapted for the response? How well did they work?	Please select relevancy
	2.2 Identify and analyse what happened so far during the COVID-19 outbreak response (Plans and strategies)	2.2.2	What new plans were developed and instituted ad hoc?	Please select relevancy
	2.2 Identify and analyse what happened so far during the COVID-19 outbreak response (Plans and strategies)	2.2.3	Which key actors were leading RCCE-IM response and strategy implementation?	Please select relevancy
	2.2 Identify and analyse what happened so far during the COVID-19 outbreak response (Plans and strategies)	2.2.4	How were gender, equity and human rights considerations implemented?	Please select relevancy
	2.2 Identify and analyse what happened so far during the COVID-19 outbreak response (Plans and strategies)	2.2.5	How did RCCE-IM contribute to other areas of work that interface with at-risk populations (e.g. Public Health and Social Measures; Contact Tracing; Infection Prevention and Control)?	Please select relevancy
	2.2 Identify and analyse what happened so far during the COVID-19 outbreak response	2.2.6	To what extent could the response build on previous RCCE-IM capacity-building work? Were there particular strengths present that can be tied to earlier capacity building efforts?	Please select relevancy
	2.2 Identify and analyse what happened so far during the COVID-19 outbreak response	2.2.7	How were existing research and listening systems activated and/or adapted during the response? How well did these work, including informing the overall response?	Please select relevancy
	2.2 Identify and analyse what happened so far during the COVID-19 outbreak response	2.2.8	How effective were existing or newly developed community feedback mechanisms?	Please select relevancy
	2.2 Identify and analyse what happened so far during the COVID-19 outbreak response (Coordination)	2.2.9	How were existing RCCE-IM coordination mechanisms and bodies (e.g., multi-sectoral RCCE-IM team, working groups, task forces) adapted for the response at local, regional and national levels? What new systems were instituted ad hoc?	Please select relevancy
	2.2 Identify and analyse what happened so far during the COVID-19 outbreak response (Coordination)	2.2.10	Which coordination SOPs and other operational and clearance processes were activated for a rapid response at UNCT and National Health Authority levels? How well did they work?	Please select relevancy
	2.2 Identify and analyse what happened so far during the COVID-19 outbreak response (Audience segmentation and message development)	2.2.11	How effective was the process for segmenting target audiences, including based on epidemiological, occupational and behavioural or socioeconomic risk, and risk perception?	Please select relevancy
	2.2 Identify and analyse what happened so far during the COVID-19 outbreak response (Audience segmentation and message development)	2.2.12	How effective was the process for developing, approving, testing, disseminating and evaluating communication messages?	Please select relevancy
	2.2 Identify and analyse what happened so far during the COVID-19 outbreak response (Audience segmentation and message development)	2.2.13	How effective was the response in selecting trusted channels and influencers for each key audience? How was the partnership and engagement with national news media during the response?	Please select relevancy
	2.2 Identify and analyse what happened so far during the COVID-19 outbreak response (Audience segmentation and message development)	2.2.14	Was it possible to develop messages that consider dimensions such as language, culture, education level, gender, disability, barriers to accessing health services, etc.?	Please select relevancy
	2.2 Identify and analyse what happened so far during the COVID-19 outbreak response	2.2.15	Which were the most important at-risk communities that were engaged in co-designing response interventions? What was the outcome or result?	Please select relevancy
	2.2 Identify and analyse what happened so far during the COVID-19 outbreak response	2.2.16	How were additional staffing requirements for RCCE-IM activities monitored and managed? How were any additional capacity building needs among the team addressed?	Please select relevancy
	2.2 Identify and analyse what happened so far during the COVID-19 outbreak response	2.2.17	How effective were processes and systems to monitor and evaluate the RCCE-IM response? Do all response partners generally have a good understanding of strengths, challenges, and adjustments needed to increase RCCE-IM impact?	Please select relevancy
	2.3 Improve existing COVID-19 outbreak response strategy (Plans and strategies)	2.3.1	What challenges were encountered in activating and adapting existing strategies for RCCE-IM and newly or ad-hoc plan development?	Please select relevancy
	2.3 Improve existing COVID-19 outbreak response strategy (Plans and strategies)	2.3.2	What actions taken allowed key actors to effectively lead RCCE-IM response and strategy implementation?	Please select relevancy
	2.3 Improve existing COVID-19 outbreak response strategy (Plans and strategies)	2.3.3	What challenges remain with regards to addressing gender, equity and human rights considerations?	Please select relevancy
	2.3 Improve existing COVID-19 outbreak response strategy (Plans and strategies)	2.3.4	What were some difficulties in ensuring RCCE-IM contributions to other areas of work that interface with at-risk populations (e.g. Public Health and Social Measures; Contact Tracing; Infection Prevention and Control)? How might these be addressed?	Please select relevancy
	2.3 Improve existing COVID-19 outbreak response strategy	2.3.5	What should a future RCCE-IM capacity-building curriculum look like?	Please select relevancy
	2.3 Improve existing COVID-19 outbreak response strategy	2.3.6	What are challenges or gaps in research and listening systems? How might these be fixed? How can the data from research and listening more effectively support the response?	Please select relevancy
	2.3 Improve existing COVID-19 outbreak response strategy	2.3.7	How can community feedback mechanisms be improved?	Please select relevancy
	2.3 Improve existing COVID-19 outbreak response strategy (Coordination)	2.3.8	How can RCCE-IM coordination mechanisms and bodies be strengthened, made sustainable, and keep the ability to surge and scale down based on need?	Please select relevancy
	2.3 Improve existing COVID-19 outbreak response strategy (Coordination)	2.3.9	Are there challenges with coordination SOPs and other operational and clearance processes that might be addressed?	Please select relevancy
	2.3 Improve existing COVID-19 outbreak response strategy (Audience segmentation and message development)	2.3.10	Are there audience segments that should be included, engaged, and/or targeted more with RCCE-IM messages and activities?	Please select relevancy
	2.3 Improve existing COVID-19 outbreak response strategy (Audience segmentation and message development)	2.3.11	What actions would make the process for developing, approving, testing, disseminating and evaluating communication messages more efficient?	Please select relevancy
	2.3 Improve existing COVID-19 outbreak response strategy (Audience segmentation and message development)	2.3.12	Are there any channels or influencers that have not yet been utilized or engaged fully? Can the partnership and engagement with national news media somehow be further strengthened?	Please select relevancy
	2.3 Improve existing COVID-19 outbreak response strategy (Audience segmentation and message development)	2.3.13	What would be required to make it more likely that messages consider language, culture, education level, gender, disability, barriers to accessing health services, etc.?	Please select relevancy
	2.3 Improve existing COVID-19 outbreak response strategy	2.3.14	Are there any important vulnerable or at-risk communities that have not yet been fully engaged? How might this be improved?	Please select relevancy
	2.3 Improve existing COVID-19 outbreak response strategy	2.3.15	What, if any, are challenges related to available RCCE-IM staff and other capacities (amount and skills of available staff/team members)? How might these challenges be addressed?	Please select relevancy
	2.3 Improve existing COVID-19 outbreak response strategy	2.3.16	What can be done to ensure regular and high-quality monitoring and evaluation of RCCE-IM response efforts?	Please select relevancy
	© World Health Organization 2021. Some rights reserved. This work is available under the CC BY-NC-SA 3.0 IGO licence.
	WHO reference number: WHO/2019-nCoV/Country_IAR/templates/trigger_questions/2021.1

## Sheet: 3. Surveillance
	3. Surveillance, case investigation and contact tracing
	Description: This pillar reviews the functioning of the surveillance and early warning system to timely collect, analyse and interpret signals; to diffuse information to decision-makers and to trigger appropriate response action. In addition, this pillar reviews the operations of the Rapid Response Team, including its activation, composition and training required to effectively conduct case inves…
	Relevant documents to review	Column1	Column2	Relevance for this IAR
	National emergency preparedness and response plan			Please select relevancy
	State Party Annual Reporting (SPAR) IHR (2005) Questionnaire submitted to WHO			Please select relevancy
	Joint External Evaluation (JEE) report (if available)			Please select relevancy
	Surveillance guidelines and SOPs			Please select relevancy
	Integrated Disease Surveillance and Response (IDSR) plans or other National Action Plan for Health Security			Please select relevancy
	National guidance on the detection and response to COVID-19			Please select relevancy
	National COVID-19 surveillance case definitions			Please select relevancy
	RRT Terms of Reference			Please select relevancy
	RRT SOPs			Please select relevancy
	RRT investigation reports			Please select relevancy
	RRT Situational reports			Please select relevancy
	Possible indicators	Column1	Column2	Relevance for this IAR
	Timeliness of reporting (% of sites reporting on a timely basis during the outbreak)			Please select relevancy
	Completeness of reporting (% of sites reporting during the outbreak)			Please select relevancy
	Completeness of data reported (% of missing values for specific variables)			Please select relevancy
	Contact tracing (% of contacts followed up during the entire 14 days of self-quarantine)			Please select relevancy
	Timeliness of case detection (Date that the outbreak or disease-related event is first recorded by any source or in any system to date of outbreak detection)			Please select relevancy
	Timeliness of response (Time to activate and deploy to the field)			Please select relevancy
	RRT team composition during the outbreak			Please select relevancy
	Number of cases/death (and incidence)			Please select relevancy
	Case fatality rates			Please select relevancy
	Estimated R0			Please select relevancy
	Trigger questions	Column1	Column2	Relevance for this IAR
	3.1 Document existing systems in place	3.1.1	What types of surveillance data and surveillance/early warning systems were in place to detect outbreaks, especially those originated from respiratory pathogens?	Please select relevancy
	3.1 Document existing systems in place	3.1.2	What were the guidelines, SOPs and protocols in place to guide surveillance and response?	Please select relevancy
	3.1 Document existing systems in place	3.1.3	What was the process for data analysis and transmission of public health information for decision making?	Please select relevancy
	3.1 Document existing systems in place	3.1.4	What was the legal framework for rapid response teams (RRTs) and how was its role defined during a health emergency?	Please select relevancy
	3.1 Document existing systems in place	3.1.5	What was the activation process for the RRT?	Please select relevancy
	3.1 Document existing systems in place	3.1.6	How was the surveillance data linked to the laboratory data (e.g., inter-operable electronic information management system)? How did this differ for surveillance of notifiable disease and surveillance for an outbreak of novel pathogen?	Please select relevancy
	3.1 Document existing systems in place	3.1.7	What types of training have been received for surveillance officers and RRT members prior to the detection of the first case of COVID-19 in the country?	Please select relevancy
	3.1 Document existing systems in place	3.1.8	What guidelines, SOPs and protocol have been developed to detect cases, conduct contact tracing and monitor contacts prior to the detection of the first case of COVID-19 in the country?	Please select relevancy
	3.1 Document existing systems in place	3.1.9	How were surveillance data linked to possible existing health system indicators (e.g., ICU bed availability, excess mortality, number of laboratory tests conducted) before the first case of COVID-19 was identified in the country?	Please select relevancy
	3.2 Identify and analyse what happened so far during the COVID-19 outbreak response	3.2.1	How did surveillance and/or alert systems detect the first COVID-19 case and clusters in the country?	Please select relevancy
	3.2 Identify and analyse what happened so far during the COVID-19 outbreak response	3.2.2	What type of surveillance data or other information were useful or missing to guide response decisions (e.g., adjusting the social and public health measures, imposing and lifting travel restrictions)?	Please select relevancy
	3.2 Identify and analyse what happened so far during the COVID-19 outbreak response	3.2.3	What existing systems were adapted for detecting COVID-19 cases, conducting contact tracing and monitoring contacts and what new systems were instituted ad-hoc? How well did these work?	Please select relevancy
	3.2 Identify and analyse what happened so far during the COVID-19 outbreak response	3.2.4	How were COVID-19 suspected cases investigated and contact tracing conducted? What were the key roles that were essential for these activities (e.g., contact tracing central focal point for coordination)?	Please select relevancy
	3.2 Identify and analyse what happened so far during the COVID-19 outbreak response	3.2.5	Were there sufficient resources (human/financial/material) to undertake surveillance and early warning during the COVID-19 outbreak?	Please select relevancy
	3.2 Identify and analyse what happened so far during the COVID-19 outbreak response	3.2.6	Which COVID-19 surveillance guidance was used to build the case definitions during the COVID-19 outbreak and were they revised? And if so, when and why?	Please select relevancy
	3.2 Identify and analyse what happened so far during the COVID-19 outbreak response	3.2.7	What were all the efforts made to ensure contact tracing and monitoring of high-risk contacts were well-conducted? What were the new technologies used in combination with traditional boot-leather epidemiology (i.e., deploying contact tracers to the field to conduct contact tracing and active case-finding)?	Please select relevancy
	3.2 Identify and analyse what happened so far during the COVID-19 outbreak response	3.2.8	Were other types of surveillance systems (e.g., non-sentinel, sentinel or event-based surveillance systems) used to monitor trends or detect cases and clusters (e.g., ILI/SARI surveillance, ARI surveillance systems such as GISRS or other platforms, community-based and hospital-based event-based surveillance)?	Please select relevancy
	3.2 Identify and analyse what happened so far during the COVID-19 outbreak response	3.2.9	During the COVID-19 outbreak, how was epidemiological data managed, analysed/disaggregated (e.g., weekly cases/ hospitalization/ death, case fatality, cases in healthcare workers, disaggregated by sex and age), shared, and used to inform government officials to guide response? Was any new legislation or emergency laws used to gather the relevant data? Were regular updates (e.g., situation reports…	Please select relevancy
	3.2 Identify and analyse what happened so far during the COVID-19 outbreak response	3.2.10	How did partners or other sectors contribute to surveillance and early warning? How was information shared with partners and other sectors? Did the surveillance data comprise of only national data sets? Were there any involvement from the private sector, NGOs or others in the data collection process? How was this coordinated?	Please select relevancy
	3.2 Identify and analyse what happened so far during the COVID-19 outbreak response	3.2.11	How were surveillance activities adapted or reinforced through the course of the COVID-19 response?	Please select relevancy
	3.2 Identify and analyse what happened so far during the COVID-19 outbreak response	3.2.12	How was the RRT activated and constituted in the COVID-19 response?	Please select relevancy
	3.2 Identify and analyse what happened so far during the COVID-19 outbreak response	3.2.13	What activities did the RRT carry out during the COVID-19 response? How was the role of the RRT coordinated with local/regional/national teams?	Please select relevancy
	3.2 Identify and analyse what happened so far during the COVID-19 outbreak response	3.2.14	Did plans and procedures of the RRT adequately provide guidance on the roles and responsibilities of each RRT member?	Please select relevancy
	3.2 Identify and analyse what happened so far during the COVID-19 outbreak response	3.2.15	What were the roles and level of involvement of other actors or partners in the operations of the RRT?	Please select relevancy
	3.2 Identify and analyse what happened so far during the COVID-19 outbreak response	3.2.16	Was the RRT adequately trained and equipped for undertaking COVID-19 response activities?	Please select relevancy
	3.2 Identify and analyse what happened so far during the COVID-19 outbreak response	3.2.17	Did any RRT members become COVID-19 cases or contacts? If yes, what happened?	Please select relevancy
	3.2 Identify and analyse what happened so far during the COVID-19 outbreak response	3.2.18	How were the findings of the RRT used for decision making regarding COVID-19 response?	Please select relevancy
	3.2 Identify and analyse what happened so far during the COVID-19 outbreak response	3.2.19	Were other mechanisms (EMTs, retired healthcare workers, school teachers, army officers…etc.) besides RRTs used in the COVID-19 response?	Please select relevancy
	3.2 Identify and analyse what happened so far during the COVID-19 outbreak response	3.2.20	Are all policies, plans and measures put in place during the COVID-19 response taking gender, equity and human rights into consideration?	Please select relevancy
	3.2 Identify and analyse what happened so far during the COVID-19 outbreak response	3.2.21	What policies or measures have been put in place during the COVID-19 response for disadvantaged subpopulations? (e.g., people with disabilities, persons with low socioeconomic status, ethnic minorities, rural poor, migrants and others experiencing exclusion and discrimination)?	Please select relevancy
	3.2 Identify and analyse what happened so far during the COVID-19 outbreak response	3.2.22	How populations at risks for COVID-19 (e.g., pregnant women, elderly) have been considered during the COVID-19 response?	Please select relevancy
	3.2 Identify and analyse what happened so far during the COVID-19 outbreak response	3.2.23	How were measures to protect disadvantaged and vulnerable population been enforced and monitored during the COVID-19 response?	Please select relevancy
	3.2 Identify and analyse what happened so far during the COVID-19 outbreak response	3.2.24	How are surveillance data linked to health care delivery and the health system as a whole during the COVID-19 response?	Please select relevancy
	3.2 Identify and analyse what happened so far during the COVID-19 outbreak response	3.2.25	How did the country contribute to research and development at the national and international level (e.g., Unity studies) in the understanding of COVID-19 (e.g., transmission dynamics, risk factors, and seroepidemiological investigations)?	Please select relevancy
	3.2 Identify and analyse what happened so far during the COVID-19 outbreak response	3.2.26	Given the protracted nature of the COVID-19 outbreak, how were surveillance activities able to consider the (potential of) concurrent emergencies during the pandemic?	Please select relevancy
	3.2 Identify and analyse what happened so far during the COVID-19 outbreak response	3.2.27	How did the surveillance and/or alert systems detect blind spots (e.g., long-term care homes) and emerging vulnerabilities (e.g., informal workers)?	Please select relevancy
	3.3 Improve existing COVID-19 outbreak response strategy	3.3.1	What actions taken enabled an efficient and timely detection of COVID-19 cases and clusters?	Please select relevancy
	3.3 Improve existing COVID-19 outbreak response strategy	3.3.2	What new technologies or innovations were implemented to efficiently test, trace, and track all COVID-19 suspected cases and their contacts to control the COVID-19 outbreak?	Please select relevancy
	3.3 Improve existing COVID-19 outbreak response strategy	3.3.3	What challenges were encountered in detecting COVID-19 cases and clusters?	Please select relevancy
	3.3 Improve existing COVID-19 outbreak response strategy	3.3.4	What have been the challenges for conducting contact tracing, including timeliness of contact tracing, monitoring information on contacts, and measuring the performance of contact tracing?	Please select relevancy
	3.3 Improve existing COVID-19 outbreak response strategy	3.3.5	What actions were taken during the event that allowed for a better-than-expected performance of the RRT and the overall COVID-19 response?	Please select relevancy
	3.3 Improve existing COVID-19 outbreak response strategy	3.3.6	What challenges were encountered in the operations of the RRT?	Please select relevancy
	3.3 Improve existing COVID-19 outbreak response strategy	3.3.7	What challenges were encountered during investigating of rumours?	Please select relevancy
	3.3 Improve existing COVID-19 outbreak response strategy	3.3.8	What were the overall strengths and weaknesses of the surveillance, case investigation and contact tracing during the COVID-19 response?	Please select relevancy
	3.3 Improve existing COVID-19 outbreak response strategy	3.3.9	Which challenges remained with respect to gender, equity and human rights?	Please select relevancy
	3.3 Improve existing COVID-19 outbreak response strategy	3.3.10	How will COVID-19 surveillance during the response be integrated into existing surveillance programmes? Who will be the key stakeholders involved in this process?	Please select relevancy
	3.3 Improve existing COVID-19 outbreak response strategy	3.3.11	What surveillance criteria (e.g., epi-curve peaked or shown continuous deceleration for a predetermined timeframe, evidence of sustained human-to-human transmission for a predetermined timeframe, stabilization of case demographics for a predetermined timeframe…etc.) will be used to help determine the continuation of current response operations versus transitioning certain response operations to p…	Please select relevancy
	3.3 Improve existing COVID-19 outbreak response strategy	3.3.12	How will the contact tracing program continue to function to mitigate and track COVID-19 outbreaks after the transition to public health programmes?	Please select relevancy
	© World Health Organization 2021. Some rights reserved. This work is available under the CC BY-NC-SA 3.0 IGO licence.
	WHO reference number: WHO/2019-nCoV/Country_IAR/templates/trigger_questions/2021.1

## Sheet: 4. Points of Entry
	4. Points of entry
	Description: This pillar reviews the functioning of IHR core capacities and public health measures implemented at designated points of entry, including international airports, ports and ground crossings to prevent the global spread of infectious diseases including COVID-19. In addition, this pillar reviews any established or improvised bilateral or multilateral agreements with neighbouring countr…
	Relevant documents to review	Column1	Column2	Relevance for this IAR
	State Party Annual Reporting (SPAR) IHR (2005) Questionnaire submitted to WHO			Please select relevancy
	Joint External Evaluation (JEE) report (if available)			Please select relevancy
	Public health emergency contingency plans at PoEs			Please select relevancy
	Guidelines for IPC at PoEs			Please select relevancy
	Guidelines for surveillance of infectious diseases of public health importance			Please select relevancy
	Standard operating procedures for the isolation and safe transfer to designated hospitals			Please select relevancy
	Training material and records for PoE staff			Please select relevancy
	Possible indicators	Column1	Column2	Relevance for this IAR
	% of COVID-19 cases tested at PoEs.			Please select relevancy
	% of contacts of confirmed COVID-19 cases on conveyances identified reported to public health authorities.			Please select relevancy
	% of PoEs workforce becoming infected with COVID-19.			Please select relevancy
	% of conveyances with confirmed COVID-19 cases at designated PoEs.			Please select relevancy
	% of PoE staff and related staff trained on IPC and detection of COVID-19 suspected cases.			Please select relevancy
	Trigger questions	Column1	Column2	Relevance for this IAR
	4.1 Document existing systems in place	4.1.1	What were the emergency contingency plans, guidance for hospital referral, and SOPs at designated PoEs?	Please select relevancy
	4.1 Document existing systems in place	4.1.2	What kind of bilateral or multilateral agreements with neighbouring countries were in place to prevent the international spread of COVID-19 before the first case of COVID-19 was detected in the country?	Please select relevancy
	4.1 Document existing systems in place	4.1.3	How was the workforce trained and equipped to detect and respond to a public health event or emergency?	Please select relevancy
	4.1 Document existing systems in place	4.1.4	What types of health facilities, healthcare staff and isolation facilities were available at designated PoEs?	Please select relevancy
	4.1 Document existing systems in place	4.1.5	Were there existing systems for safe transportation of suspected COVID-19 cases to designated medical facilities at all designated PoEs before the first case of COVID-19 was detected in the country?	Please select relevancy
	4.2 Identify and analyse what happened so far during the COVID-19 outbreak response	4.2.1	What existing systems were adapted for detecting, testing, isolating and transporting COVID-19 cases at PoEs and what new systems were instituted ad-hoc? How well did these work?	Please select relevancy
	4.2 Identify and analyse what happened so far during the COVID-19 outbreak response	4.2.2	Were available plans and guidance materials for the COVID-19 response at PoEs previously available or developed ad-hoc (e.g., Public Health Emergency Contingency Plans, guidelines for COVID-19 surveillance, SOPs on the steps to take upon detection of suspected COVID-19 cases on conveyances)? Were they available at all designated PoEs? How effectively were they used?	Please select relevancy
	4.2 Identify and analyse what happened so far during the COVID-19 outbreak response	4.2.3	How are IPC measures being implemented at designated PoEs during the COVID-19 outbreak?	Please select relevancy
	4.2 Identify and analyse what happened so far during the COVID-19 outbreak response	4.2.4	Were any emergency laws used, or the suspension of normal border agreements/free movement agreements used to screen travellers? Were all travellers at PoEs screened under the same guidelines (i.e. was there any difference between nationals/citizens/residents and non-residents/migrants/asylum seekers?)? How were these guidelines developed?	Please select relevancy
	4.2 Identify and analyse what happened so far during the COVID-19 outbreak response	4.2.5	What types of screening measures were put in place at designated PoEs?	Please select relevancy
	4.2 Identify and analyse what happened so far during the COVID-19 outbreak response	4.2.6	How was the coordination of information exchange between conveyance operators, PoE authorities, and public health authorities during the COVID-19 response (e.g., frequency of information exchange and planning meetings or report of COVID-19-related alerts detected at the PoE or onboard conveyances to the national surveillance system)?	Please select relevancy
	4.2 Identify and analyse what happened so far during the COVID-19 outbreak response	4.2.7	What types of training (e.g., management of ill passengers and suspected cases) and personal protective equipment did the RRT have at designated PoEs? How were these training done?	Please select relevancy
	4.2 Identify and analyse what happened so far during the COVID-19 outbreak response	4.2.8	How was COVID-19 information provided to travellers (e.g., information broadcasting on board, information leaflet, posters in PoEs)?	Please select relevancy
	4.2 Identify and analyse what happened so far during the COVID-19 outbreak response	4.2.9	Are all policies, plans and measures put in place during the COVID-19 response taking gender, equity and human rights into consideration?	Please select relevancy
	4.2 Identify and analyse what happened so far during the COVID-19 outbreak response	4.2.10	What policies or measures have been put in place during the COVID-19 response for disadvantaged subpopulations? (e.g., people with disabilities, persons with low socioeconomic status, ethnic minorities, rural poor, migrants and others experiencing exclusion and discrimination)?	Please select relevancy
	4.2 Identify and analyse what happened so far during the COVID-19 outbreak response	4.2.11	How populations at risks for COVID-19 (e.g., pregnant women, elderly) have been considered during the COVID-19 response?	Please select relevancy
	4.2 Identify and analyse what happened so far during the COVID-19 outbreak response	4.2.12	How were measures to protect disadvantaged and vulnerable population been enforced and monitored during the COVID-19 response?	Please select relevancy
	4.2 Identify and analyse what happened so far during the COVID-19 outbreak response	4.2.13	Given the protracted nature of the COVID-19 outbreak, how were PoEs able to consider the (potential of) concurrent emergencies during the pandemic in their policies, plans, and measures?	Please select relevancy
	4.2 Identify and analyse what happened so far during the COVID-19 outbreak response	4.2.14	Were actions taken to mitigate COVID-19 transmission and ensure personal safety for informal workers involved in cross-border employment (e.g., seasonal workers, unregistered workers)?	Please select relevancy
	4.3 Improve existing COVID-19 outbreak response strategy	4.3.1	What actions taken enabled an efficient and timely detection of suspected COVID-19 cases at PoEs?	Please select relevancy
	4.3 Improve existing COVID-19 outbreak response strategy	4.3.2	What new technologies or innovations were implemented to efficiently detect suspected COVID-19 cases at PoEs and follow up on passengers in the case a fellow passenger later tested positive for COVID-19 on their conveyance?	Please select relevancy
	4.3 Improve existing COVID-19 outbreak response strategy	4.3.3	What challenges were encountered in implementing public health measures and detecting COVID-19 at PoEs?	Please select relevancy
	4.3 Improve existing COVID-19 outbreak response strategy	4.3.4	What were the actions taken at PoEs during the COVID-19 outbreak that allowed for a better than expected performance of the overall COVID-19 response?	Please select relevancy
	4.3 Improve existing COVID-19 outbreak response strategy	4.3.5	What were the overall strengths and weaknesses of public health activities conducted at PoEs for the COVID-19 response?	Please select relevancy
	4.3 Improve existing COVID-19 outbreak response strategy	4.3.6	Which challenges remained with respect to gender, equity and human rights?	Please select relevancy
	4.3 Improve existing COVID-19 outbreak response strategy	4.3.7	Moving forward, do all designated PoEs have sustainable resources and capabilities to respond to suspected and confirmed COVID-19 cases on an ongoing basis (e.g., training materials and job aids, permanently-posted staff, established training and exercise programs, sufficient equipment and isolation space, systems in place to conduct contact investigations and quarantine enforcement, authority to…	Please select relevancy
	4.3 Improve existing COVID-19 outbreak response strategy	4.3.8	Moving forward, what mechanisms and criteria will be used to assess whether to initiate, continue or suspend COVID-19 enhanced screening at PoEs, such as temperature and syndromic screening, testing of travellers, or requirement of prior-to-arrival negative test result?	Please select relevancy
	4.3 Improve existing COVID-19 outbreak response strategy	4.3.9	Moving forward, how will the country decide on which PoEs to sustain continued COVID-19 surveillance?	Please select relevancy
	4.3 Improve existing COVID-19 outbreak response strategy	4.3.10	Moving forward, how will COVID-19 surveillance at PoEs be incorporated into existing surveillance systems (if not already)?	Please select relevancy
	4.3 Improve existing COVID-19 outbreak response strategy	4.3.11	Moving forward, are there formalized agreements and procedures with neighbouring countries to mitigate the risk of cross-border COVID-19 transmission? If yes, please describe the arrangements and procedures in place.	Please select relevancy
	4.3 Improve existing COVID-19 outbreak response strategy	4.3.12	Moving forward, how will PoEs continue to monitor the epidemiological situation in other countries and adjust measures taken at PoEs?	Please select relevancy
	4.3 Improve existing COVID-19 outbreak response strategy	4.3.13	Moving forward, how will cross-border information and COVID-19 response activities continue to be coordinated with neighbouring countries?	Please select relevancy
	4.3 Improve existing COVID-19 outbreak response strategy	4.3.14	Moving forward, how will COVID-19 risk communication materials be distributed to targeted mobile populations based on the evolving epidemiologic situation?	Please select relevancy
	4.3 Improve existing COVID-19 outbreak response strategy	4.3.15	Moving forward, if collected, will data on border crossings continue to be routinely used to inform public health decision making and interventions?	Please select relevancy
	© World Health Organization 2021. Some rights reserved. This work is available under the CC BY-NC-SA 3.0 IGO licence.
	WHO reference number: WHO/2019-nCoV/Country_IAR/templates/trigger_questions/2021.1

## Sheet: 5. National laboratory system
	5. National laboratory system
	Description: This pillar reviews the functioning of the National Laboratory System to provide timely confirmation of COVID-19 cases in the country, including the collection and safe transportation of specimens to national and international reference laboratories, as necessary. In addition, this pillar reviews the diagnostic tools (both PCR and point-of-care tests) developed and used by a country …
	Relevant documents to review	Column1	Column2	Relevance for this IAR
	National emergency preparedness and response plan			Please select relevancy
	State Party Annual Reporting (SPAR) IHR (2005) Questionnaire submitted to WHO			Please select relevancy
	Joint External Evaluation (JEE) report (if available)			Please select relevancy
	Integrated Disease Surveillance and Response (IDSR) plans or other National Action Plan for Health Security			Please select relevancy
	Laboratory SOPs			Please select relevancy
	Laboratory testing algorithm for respiratory pathogen and SARS-CoV-2			Please select relevancy
	Possible indicators	Column1	Column2	Relevance for this IAR
	Time (or average time) between suspected case detection and specimen collection			Please select relevancy
	Turnaround time (TAT) between sample reception and reporting of results			Please select relevancy
	Quality of samples (proportion of samples arriving in good condition)			Please select relevancy
	% of false positives and false negatives			Please select relevancy
	Time (or average time) for suspected COVID-19 cases to receive their laboratory result			Please select relevancy
	Proficiency testing results			Please select relevancy
	% of quality controls within the correct range			Please select relevancy
	% of rejected samples			Please select relevancy
	Trigger questions	Column1	Column2	Relevance for this IAR
	5.1 Document existing systems in place	5.1.1	What were the laboratory accreditation or appointment system in the country for the testing of COVID-19 before the first case of COVID-19 was detected in the country?	Please select relevancy
	5.1 Document existing systems in place	5.1.2	What plans, guidelines and SOPs were in place for safe shipment and testing of specimens from suspected COVID-19 cases at national and subnational laboratories before the first case of COVID-19 was detected in the country?	Please select relevancy
	5.1 Document existing systems in place	5.1.3	What were the procedures for information sharing and decision making between laboratories (including animal health laboratories), public health offices, epidemiologists, and government officials?	Please select relevancy
	5.2 Identify and analyse what happened so far during the COVID-19 outbreak response	5.2.1	What are the policies for diagnostic testing for COVID-19 in the country and how did this change throughout the COVID-19 outbreak?	Please select relevancy
	5.2 Identify and analyse what happened so far during the COVID-19 outbreak response	5.2.2	What was the process for a COVID-19 case to be confirmed by laboratory diagnostic tests? How was information from the laboratories managed and connected with the epidemiological data at the public health departments?	Please select relevancy
	5.2 Identify and analyse what happened so far during the COVID-19 outbreak response	5.2.3	What was the process for reporting laboratory findings to treating physician and subsequently to confirmed COVID-19 cases or individuals who tested negative for COVID-19? Were processes already established using regular channels, or were new processes developed during the response?	Please select relevancy
	5.2 Identify and analyse what happened so far during the COVID-19 outbreak response	5.2.4	What is the process for transporting COVID-19 specimens to national and/or international reference laboratory?	Please select relevancy
	5.2 Identify and analyse what happened so far during the COVID-19 outbreak response	5.2.5	How were hard-to-reach populations such as migrants and people experiencing homelessness registered and informed of their COVID-19 test results?	Please select relevancy
	5.2 Identify and analyse what happened so far during the COVID-19 outbreak response	5.2.6	Were plans and SOPs for laboratory testing adequate to respond to the COVID-19 outbreak?	Please select relevancy
	5.2 Identify and analyse what happened so far during the COVID-19 outbreak response	5.2.7	Were there sufficient resources (human, material, equipment, and financial) available to provide consistent laboratory support throughout the COVID-19 outbreak (e.g., testing kits, testing reagents, trained personnel to conduct testing and ship specimens safely)?	Please select relevancy
	5.2 Identify and analyse what happened so far during the COVID-19 outbreak response	5.2.8	How did the laboratory testing protocols and algorithms change throughout the COVID-19 outbreak and how was the laboratory testing capacity scaled up?	Please select relevancy
	5.2 Identify and analyse what happened so far during the COVID-19 outbreak response	5.2.9	What was the process for the validation of various diagnostic tests throughout the COVID-19 outbreak?	Please select relevancy
	5.2 Identify and analyse what happened so far during the COVID-19 outbreak response	5.2.10	How were the coordination and information sharing (e.g., protocols, quality control, results) with other laboratories in the health and non-health sectors (e.g., animal and environmental health)?	Please select relevancy
	5.2 Identify and analyse what happened so far during the COVID-19 outbreak response	5.2.11	How was the international reference laboratory involved in confirming the first COVID-19 case or cluster in the country?	Please select relevancy
	5.2 Identify and analyse what happened so far during the COVID-19 outbreak response	5.2.12	How were laboratories equipped to allow timely confirmation of COVID-19 cases?	Please select relevancy
	5.2 Identify and analyse what happened so far during the COVID-19 outbreak response	5.2.13	What existing systems (e.g., influenza laboratory platform) were adapted for laboratory services (e.g., sample collection, shipment, testing, result feedback) during the COVID-19 response and what new systems were instituted ad-hoc? How well did these work?	Please select relevancy
	5.2 Identify and analyse what happened so far during the COVID-19 outbreak response	5.2.14	Where was the COVID-19 testing initially set up (e.g., National Influenza Centre, drive-through testing) during the COVID-19 response and how well did these work?	Please select relevancy
	5.2 Identify and analyse what happened so far during the COVID-19 outbreak response	5.2.15	What type of biosafety training were conducted to ensure the safety of laboratory staff?	Please select relevancy
	5.2 Identify and analyse what happened so far during the COVID-19 outbreak response	5.2.16	Did any accident or biosafety incident occur during the period under review? If yes, what happened? How was the accident addressed? What were the lessons learned and changes implemented?	Please select relevancy
	5.2 Identify and analyse what happened so far during the COVID-19 outbreak response	5.2.17	Are all policies, plans and measures put in place during the COVID-19 response taking gender, equity and human rights into consideration?	Please select relevancy
	5.2 Identify and analyse what happened so far during the COVID-19 outbreak response	5.2.18	What policies or measures have been put in place during the COVID-19 response for disadvantaged subpopulations? (e.g., people with disabilities, persons with low socioeconomic status, ethnic minorities, rural poor, migrants and others experiencing exclusion and discrimination)?	Please select relevancy
	5.2 Identify and analyse what happened so far during the COVID-19 outbreak response	5.2.19	How populations at risks for COVID-19 (e.g., pregnant women, elderly) have been considered during the COVID-19 response?	Please select relevancy
	5.2 Identify and analyse what happened so far during the COVID-19 outbreak response	5.2.20	How were measures to protect disadvantaged and vulnerable population been enforced and monitored during the COVID-19 response?	Please select relevancy
	5.2 Identify and analyse what happened so far during the COVID-19 outbreak response	5.2.21	What was the process for monitoring and sharing the number of COVID-19 tests conducted and aggregated (e.g., by positivity rate, sex and age) with relevant stakeholders and government officials for decision-making?	Please select relevancy
	5.2 Identify and analyse what happened so far during the COVID-19 outbreak response	5.2.22	Given the protracted nature of the COVID-19 outbreak, how were laboratory systems able to consider the (potential of) concurrent emergencies during the pandemic?	Please select relevancy
	5.2 Identify and analyse what happened so far during the COVID-19 outbreak response	5.2.23	How was the surge in demand for laboratory testing capacity managed over the course of the COVID-19 outbreak?	Please select relevancy
	5.3 Improve existing COVID-19 outbreak response strategy	5.3.1	What were the challenges encountered in establishing the laboratory diagnostic and confirming its accuracy?	Please select relevancy
	5.3 Improve existing COVID-19 outbreak response strategy	5.3.2	What were the actions taken that allowed for timely and efficient laboratory confirmation of the country's first COVID-19 case or cluster?	Please select relevancy
	5.3 Improve existing COVID-19 outbreak response strategy	5.3.3	What new technologies or innovations were implemented to efficiently test specimens for the SARS-CoV-2 virus (e.g., drive-through testing, high-throughput machines)?	Please select relevancy
	5.3 Improve existing COVID-19 outbreak response strategy	5.3.4	What limitations were identified when implementing new technologies or innovations for increasing testing capacity?	Please select relevancy
	5.3 Improve existing COVID-19 outbreak response strategy	5.3.5	What were the overall strengths and weaknesses of the national laboratory systems in the COVID-19 response?	Please select relevancy
	5.3 Improve existing COVID-19 outbreak response strategy	5.3.6	Which challenges remained with respect to gender, equity and human rights?	Please select relevancy
	5.3 Improve existing COVID-19 outbreak response strategy	5.3.7	Moving forward, what will be the process for continuing to monitor up-to-date laboratory information and developing the appropriate guidance for COVID-19? Which governmental authority will be responsible for this role?	Please select relevancy
	5.3 Improve existing COVID-19 outbreak response strategy	5.3.8	Moving forward, is there a national or central laboratory system capable of safely and accurately conducting the full range of tests necessary to detect and characterize COVID-19 cases? What kind of planning has been undertaken to ensure tests, reagents, equipment, laboratory personnel and PPE are sufficient to avoid lapses in testing capacity?	Please select relevancy
	5.3 Improve existing COVID-19 outbreak response strategy	5.3.9	Moving forward, how will routine laboratory capacity assessments be conducted to address deficiencies, assess needs, and establish protocols for month-to-month planning and to meet surge capacity due to the COVID-19 outbreak?	Please select relevancy
	5.3 Improve existing COVID-19 outbreak response strategy	5.3.10	Moving forward, do laboratories with COVID-19 testing capacities have appropriate systems/controls to monitor for equipment failure/power outages?	Please select relevancy
	5.3 Improve existing COVID-19 outbreak response strategy	5.3.11	Moving forward, has an institutional programme been identified to incorporate SARS-CoV-2 testing laboratories upon transition to longer-term public health programs, if not already available (i.e. established laboratories and their teams)?	Please select relevancy
	5.3 Improve existing COVID-19 outbreak response strategy	5.3.12	Moving forward, how will rapid laboratory information sharing and data analysis be sustained for COVID-19 (e.g., Laboratory Information Systems and results reporting databases)?	Please select relevancy
	5.3 Improve existing COVID-19 outbreak response strategy	5.3.13	Moving forward, what plans, guidelines, and SOPs are in place for the safe shipment and testing of specimens from suspected COVID-19 cases at national and subnational laboratories?	Please select relevancy
	5.3 Improve existing COVID-19 outbreak response strategy	5.3.14	Moving forward, how will the COVID-19 diagnostics, data quality, and laboratory staff performance be monitored and evaluated?	Please select relevancy
	5.3 Improve existing COVID-19 outbreak response strategy	5.3.15	Moving forward, how will laboratory testing quality be monitored for COVID-19 testing, including quality indicators?	Please select relevancy
	5.3 Improve existing COVID-19 outbreak response strategy	5.3.16	Moving forward, have national laboratories established international partnerships (i.e., WHO Collaborating Centers) to provide technical assistance/support during evolving epidemiological situations or to support additional COVID-19 testing needs (i.e., BSL-3 capacity for virus culture or genotyping for global strain surveillance)?	Please select relevancy
	© World Health Organization 2021. Some rights reserved. This work is available under the CC BY-NC-SA 3.0 IGO licence.
	WHO reference number: WHO/2019-nCoV/Country_IAR/templates/trigger_questions/2021.1

## Sheet: 6. IPC
	6. Infection prevention and control
	Description: This pillar reviews infection prevention and control measures implemented in diverse settings with suspected or confirmed COVID-19 cases, particularly if community spread is already present, including but not limited to healthcare facilities, workplaces, public transportation, entertainment facilities, airline, cruise vessels and other locations where people may gather in close proxi…
	Relevant documents to review	Column1	Column2	Relevance for this IAR
	State Party Annual Reporting (SPAR) IHR (2005) Questionnaire submitted to WHO			Please select relevancy
	Joint External Evaluation (JEE) report (if available)			Please select relevancy
	Available SOPs for handwashing, safely putting on and taking off PPEs, and decontamination of contaminated surfaces.			Please select relevancy
	National infection prevention and control strategy or plan			Please select relevancy
	National infection prevention and control guidelines in healthcare settings			Please select relevancy
	List of the national stockpile of IPC supplies (such as PPEs, soap, water, hand sanitizers and disinfectants)			Please select relevancy
	Possible indicators	Column1	Column2	Relevance for this IAR
	% of health workers infected among all cases			Please select relevancy
	% of health workers provided with adequate PPE			Please select relevancy
	% of other essential workers provided with adequate PPE			Please select relevancy
	% of health workers trained on IPC measures			Please select relevancy
	Numbers of COVID-19 outbreak occurring in closed settings (e.g., long-term care settings, prisons, migrant camps…etc.)			Please select relevancy
	Trigger questions	Column1	Column2	Relevance for this IAR
	6.1 Document existing systems in place	6.1.1	What were the existing plans, SOPs and preparedness measures for infection prevention and control at healthcare facilities, conveyances, PoEs, schools, workplaces, entertainment setting and other places where people gather, before the first case of COVID-19 was detected in the country?	Please select relevancy
	6.1 Document existing systems in place	6.1.2	What were the existing plans, SOPs and preparedness measure for protecting healthcare staff and other frontline and essential workers against COVID-19, before the first case of COVID-19 was detected in the country?	Please select relevancy
	6.1 Document existing systems in place	6.1.3	How was the functioning of the IPC programme at national and health facility levels (e.g., according to the WHO IPC core components guidelines)? How frequently were compliance and effectiveness evaluated and published?	Please select relevancy
	6.1 Document existing systems in place	6.1.4	How were IPC plans and guidance at national and health facility levels monitored and updated?	Please select relevancy
	6.1 Document existing systems in place	6.1.5	What was the availability of national and subnational stockpiles of PPE for healthcare staff and other frontline workers before the first case of COVID-19 was detected in the country?	Please select relevancy
	6.1 Document existing systems in place	6.1.6	What were the existing plans and SOPs for waste management within healthcare and laboratory settings?	Please select relevancy
	6.1 Document existing systems in place	6.1.7	What were the existing plans and preparedness measures implemented for ensuring clean water supply in health structures and communities?	Please select relevancy
	6.1 Document existing systems in place	6.1.8	What were the human resources responsible for IPC and trained in IPC in the country? What was the frequency of IPC training in the country?	Please select relevancy
	6.2 Identify and analyse what happened so far during the COVID-19 outbreak response	6.2.1	Were IPC plans, procedures, and capacities in healthcare facilities and other high-risk and closed community settings (e.g., long-term care facilities, prisons, migrant camps) sufficient for the implementation of IPC measures during the COVID-19 outbreak?	Please select relevancy
	6.2 Identify and analyse what happened so far during the COVID-19 outbreak response	6.2.2	What existing systems were adapted for IPC at healthcare and laboratory settings, as well as community spaces during the COVID-19 response and what new systems were instituted ad-hoc? How well did these work?	Please select relevancy
	6.2 Identify and analyse what happened so far during the COVID-19 outbreak response	6.2.3	What existing systems were adapted for IPC in community spaces (e.g., schools, workspace, public transportation, places of worship, entertainment facilities) during the COVID-19 response and what new systems were instituted ad-hoc? How well did these work?	Please select relevancy
	6.2 Identify and analyse what happened so far during the COVID-19 outbreak response	6.2.4	How were IPC (e.g., availability of triage and isolation facilities, availability of PPEs) enforced and monitored in healthcare facilities in the country?	Please select relevancy
	6.2 Identify and analyse what happened so far during the COVID-19 outbreak response	6.2.5	What was the process for managing and distributing sufficient and appropriate resources including hand hygiene supplies and PPEs, so they are readily available for frontline health workers (e.g., doctors, nurses, laboratory personnel) and other essential workers to ensure a safe environment for the management of suspected or confirmed COVID-19 cases?	Please select relevancy
	6.2 Identify and analyse what happened so far during the COVID-19 outbreak response	6.2.6	How was COVID-19 waste and contaminated items managed in healthcare (e.g., hospitals, clinics, laboratories) and other high-risk and closed community settings (e.g., long-term care facilities, prisons, migrant camps)? What were the resources available for managing these during the COVID-19 outbreak?	Please select relevancy
	6.2 Identify and analyse what happened so far during the COVID-19 outbreak response	6.2.7	What were the routine IPC measures undertaken by healthcare facilities, conveyances, PoEs, schools, workplaces, entertainment setting and other places where people gather during the COVID-19 outbreak?	Please select relevancy
	6.2 Identify and analyse what happened so far during the COVID-19 outbreak response	6.2.8	What was the process to implement IPC measures in community settings where a confirmed case of COVID-19 has been identified?	Please select relevancy
	6.2 Identify and analyse what happened so far during the COVID-19 outbreak response	6.2.9	What types of new legislations, policies or advisories were put in place for mandatory IPC measures (e.g., mandatory use of masks, physical distancing) at public spaces during the COVID-19 outbreak?	Please select relevancy
	6.2 Identify and analyse what happened so far during the COVID-19 outbreak response	6.2.10	How was the coordination with other sectors (including the private sector) to ensure the implementation of IPC measures in healthcare and community settings? How about for WASH activities?	Please select relevancy
	6.2 Identify and analyse what happened so far during the COVID-19 outbreak response	6.2.11	How was clean water and sanitation supply ensured in healthcare facilities and other high-risk and closed community settings (e.g., long-term care facilities, prisons, migrant camps)?	Please select relevancy
	6.2 Identify and analyse what happened so far during the COVID-19 outbreak response	6.2.12	Are all policies, plans and measures put in place during the COVID-19 response taking gender, equity and human rights into consideration?	Please select relevancy
	6.2 Identify and analyse what happened so far during the COVID-19 outbreak response	6.2.13	What policies or measures have been put in place during the COVID-19 response for disadvantaged subpopulations? (e.g., people with disabilities, persons with low socioeconomic status, ethnic minorities, rural poor, migrants and others experiencing exclusion and discrimination)?	Please select relevancy
	6.2 Identify and analyse what happened so far during the COVID-19 outbreak response	6.2.14	How populations at risks for COVID-19 (e.g., pregnant women, elderly) have been considered during the COVID-19 response?	Please select relevancy
	6.2 Identify and analyse what happened so far during the COVID-19 outbreak response	6.2.15	How were measures to protect disadvantaged and vulnerable population been enforced and monitored during the COVID-19 response?	Please select relevancy
	6.2 Identify and analyse what happened so far during the COVID-19 outbreak response	6.2.16	Given the protracted nature of the COVID-19 outbreak, what policies or measures have been put in place for IPC to consider the (potential of) concurrent emergencies during the pandemic?	Please select relevancy
	6.2 Identify and analyse what happened so far during the COVID-19 outbreak response	6.2.17	How were infection, prevention and control guidance and measures implemented in informal health care settings for marginalized groups (e.g., long-term care facilities, prisons, migrant camps)?	Please select relevancy
	6.2 Identify and analyse what happened so far during the COVID-19 outbreak response	6.2.18	How well were the IPC administrative control measures implemented during the COVID-19 outbreak in preventing infection in the healthcare setting (e.g., separate entrance/exit for triage, isolation rooms, specific PPE for health workers performing aerosol generating procedures)?	Please select relevancy
	6.3 Improve existing COVID-19 outbreak response strategy	6.3.1	What were the main challenges experienced regarding implementing IPC measures, waste, and water and sanitation management at healthcare and laboratories settings during the COVID-19 outbreak? How about community settings? Why was it challenging?	Please select relevancy
	6.3 Improve existing COVID-19 outbreak response strategy	6.3.2	What actions were taken that allowed for IPC measures, waste, and water and sanitation management to be effectively implemented at healthcare and laboratory settings during the COVID-19 outbreak? How about community settings?	Please select relevancy
	6.3 Improve existing COVID-19 outbreak response strategy	6.3.3	What new technologies or innovations were implemented to efficiently implement IPC measures at healthcare and laboratory settings during the COVID-19 outbreak? How about community settings?	Please select relevancy
	6.3 Improve existing COVID-19 outbreak response strategy	6.3.4	What limitations were identified when implementing new technologies or innovations for implementing IPC measures during the COVID-19 outbreak (e.g., language barriers, lack of access to mobile devices and internet)?	Please select relevancy
	6.3 Improve existing COVID-19 outbreak response strategy	6.3.5	What were the challenges for water and sanitation in healthcare and community settings during the COVID-19 outbreak?	Please select relevancy
	6.3 Improve existing COVID-19 outbreak response strategy	6.3.6	What best practices can be identified for ensuring water and sanitation in rural healthcare and community settings during the COVID-19 outbreak?	Please select relevancy
	6.3 Improve existing COVID-19 outbreak response strategy	6.3.7	What were the overall strengths and weaknesses of IPC, waste, and water and sanitation management measures put in place during the COVID-19 outbreak?	Please select relevancy
	6.3 Improve existing COVID-19 outbreak response strategy	6.3.8	What best practices can be identified for preventing infection among health workers, visitors and other patients in healthcare settings? How about in community settings?	Please select relevancy
	6.3 Improve existing COVID-19 outbreak response strategy	6.3.9	Which challenges remained with respect to gender, equity and human rights?	Please select relevancy
	6.3 Improve existing COVID-19 outbreak response strategy	6.3.10	Moving forward, have the minimum requirements for the national COVID-19 IPC programme been met (e.g., minimum requirements example: 1) one full-time focal point trained in IPC; 2) a dedicated budget for implementing IPC strategies/plans)?	Please select relevancy
	6.3 Improve existing COVID-19 outbreak response strategy	6.3.11	Moving forward, what systems are in place to link healthcare facilities with national and subnational IPC programmes?	Please select relevancy
	6.3 Improve existing COVID-19 outbreak response strategy	6.3.12	Moving forward, has a national training policy and curriculum been developed that would promote improved IPC practice in the country (e.g., all healthcare workers to be trained in IPC, an IPC national curriculum that is aligned with national guidelines, a national system and schedule of monitoring and evaluation in place to annually assess the effectiveness of IPC training and education)?	Please select relevancy
	6.3 Improve existing COVID-19 outbreak response strategy	6.3.13	Moving forward, how will IPC healthcare associated infection, surveillance, and monitoring be continued (e.g. national technical working group)?	Please select relevancy
	6.3 Improve existing COVID-19 outbreak response strategy	6.3.14	Moving forward, what efforts/activities need to be instituted to ensure that healthcare facilities can independently achieve COVID-19 IPC standards without requiring continuous external response support?	Please select relevancy
	6.3 Improve existing COVID-19 outbreak response strategy	6.3.15	Moving forward, what measures/indicators might be put in place to ensure COVID-19 IPC standards can be maintained in the healthcare facilities (e.g., healthcare facilities to establish a predetermined percentage for an alert system for COVID-19 nosocomial transmission, percentage of national and healthcare facility focal points trained on IPC standards)?	Please select relevancy
	6.3 Improve existing COVID-19 outbreak response strategy	6.3.16	Moving forward, what monitoring and evaluation process have been established to continue to track COVID-19 specific IPC standards, guidance, and recommendations?	Please select relevancy
	© World Health Organization 2021. Some rights reserved. This work is available under the CC BY-NC-SA 3.0 IGO licence.
	WHO reference number: WHO/2019-nCoV/Country_IAR/templates/trigger_questions/2021.1

## Sheet: 7. Case management 
	7. Case management and knowledge sharing about innovations and the latest research
	Description: This pillar reviews actions taken to manage and care for COVID-19 cases, as well as to share clinical information, including treatment protocols for COVID-19 cases. In addition, this pillar reviews how clinicians were involved during the COVID-19 outbreak response, including being connected to the latest innovation, participating in national or international clinical trials, and cond…
	Relevant documents to review	Column1	Column2	Relevance for this IAR
	National emergency preparedness and response plan			Please select relevancy
	Clinical management SOPs and official correspondence to physicians (e.g., care and referrals of patients from residential homes or long-term care facilities to hospitals)			Please select relevancy
	National guidelines on the management of COVID-19 patients			Please select relevancy
	Clinical trial protocols			Please select relevancy
	Clinical trial mid and final reports			Please select relevancy
	Registrations by the national regulatory authority for medicines, diagnostics or equipment			Please select relevancy
	Instructions for disease and death coding (and amendments throughout the outbreak period under review)			Please select relevancy
	National policy or guidance regarding compassionate use of medication still under investigation			Please select relevancy
	Guidance from private industry regarding compassionate use of medication still under investigation			Please select relevancy
	Possible indicators	Column1	Column2	Relevance for this IAR
	Number of cases/death (and incidence and age stratification)			Please select relevancy
	Case fatality rates (stratification by age, sex, location of death (community versus hospital))			Please select relevancy
	Estimated R0			Please select relevancy
	Total hospitalization rate			Please select relevancy
	Total recovered rate			Please select relevancy
	Number of healthcare staff obtaining temporary licenses (or relicensed) for work (e.g., retired staff)			Please select relevancy
	Number of registered clinical trials in international and national registries			Please select relevancy
	Trigger questions	Column1	Column2	Relevance for this IAR
	7.1 Document existing systems in place	7.1.1	What were the national guidance and procedures established for case management for COVID-19 cases before the first case of COVID-19 was identified in the country?	Please select relevancy
	7.1 Document existing systems in place	7.1.2	What was the process established in-country for suspected of confirmed COVID-19 patient referral or transport before the first case of COVID-19 was identified in the country?	Please select relevancy
	7.1 Document existing systems in place	7.1.3	What were the procedures established in-country for IPC of frontline healthcare workers who may come into contact with COVID-19 patients, before the first case of COVID-19 was identified in the country?	Please select relevancy
	7.2 Identify and analyse what happened so far during the COVID-19 outbreak response	7.2.1	What existing systems were adapted for clinical management and care during the COVID-19 response and what new systems were instituted ad-hoc? How well did these work?	Please select relevancy
	7.2 Identify and analyse what happened so far during the COVID-19 outbreak response	7.2.2	How were COVID-19 suspected and confirmed patients managed during the emergency? How about their close contacts? Was this uniform for all members of society? Did protocols/procedures change during the pandemic?	Please select relevancy
	7.2 Identify and analyse what happened so far during the COVID-19 outbreak response	7.2.3	How were COVID-19 suspected and confirmed patients transported/referred between healthcare facilities?	Please select relevancy
	7.2 Identify and analyse what happened so far during the COVID-19 outbreak response	7.2.4	How well were the IPC administrative control measures implemented during the COVID-19 outbreak in preventing infection in the healthcare setting (e.g., separate entrance/exit for triage, isolation rooms, specific PPE for health workers performing aerosol-generating procedures)?	Please select relevancy
	7.2 Identify and analyse what happened so far during the COVID-19 outbreak response	7.2.5	How was the coordination of case management between healthcare facilities, private sectors and partners (e.g., clinical advice, compassionate use of medication still under development, clinical trials, information sharing)?	Please select relevancy
	7.2 Identify and analyse what happened so far during the COVID-19 outbreak response	7.2.6	How was surge capacity managed (e.g., nominating dedicated COVID-19 hospitals, building/erecting/reconditioning temporary SARI units, reassignment of medical staff, relicensing of retired staff, transfer of patients locally, within the country and across neighbouring countries)?	Please select relevancy
	7.2 Identify and analyse what happened so far during the COVID-19 outbreak response	7.2.7	How were decisions on the compassionate use of experimental interventions discussed and adopted? How were the compassionate use of experimental medicines, their effectiveness and safety being monitored?	Please select relevancy
	7.2 Identify and analyse what happened so far during the COVID-19 outbreak response	7.2.8	How was the coordination of case management between healthcare facilities, private sectors and partners on the compassionate use of medication still under development in clinical trials, including timely information sharing?	Please select relevancy
	7.2 Identify and analyse what happened so far during the COVID-19 outbreak response	7.2.9	What was the role of the public sector and/or other actors in case management (e.g., NGO or National Defence-supported temporarily healthcare facilities)?	Please select relevancy
	7.2 Identify and analyse what happened so far during the COVID-19 outbreak response	7.2.10	How were frontline healthcare staff caring for COVID-19 cases trained? In both case management, IPC, and mental health self-care? How were these training needs monitored for decision-making?	Please select relevancy
	7.2 Identify and analyse what happened so far during the COVID-19 outbreak response	7.2.11	How were healthcare staff in general (e.g., different specialities) trained to detect and initiate the management and referral of potential COVID-19 cases in healthcare facilities?	Please select relevancy
	7.2 Identify and analyse what happened so far during the COVID-19 outbreak response	7.2.12	What were the experiences with the management of mild and moderate cases in the community (e.g., the role of primary health care doctors, triaging for hospital admission due to status deterioration, use of pulse oximeters or other point-of-care devices to manage patients)?	Please select relevancy
	7.2 Identify and analyse what happened so far during the COVID-19 outbreak response	7.2.13	How was the distribution of equipment/material/resources for case management (e.g. ventilators, oxygen supply) and personal protection (e.g., PPEs) in healthcare facilities? How did this change throughout the COVID-19 outbreak? If there were issues, how were they managed?	Please select relevancy
	7.2 Identify and analyse what happened so far during the COVID-19 outbreak response	7.2.14	How was hazardous waste from healthcare facilities managed during the COVID-19 outbreak?	Please select relevancy
	7.2 Identify and analyse what happened so far during the COVID-19 outbreak response	7.2.15	How was the case management financed? Was it for free for confirmed COVID-19 patients?	Please select relevancy
	7.2 Identify and analyse what happened so far during the COVID-19 outbreak response	7.2.16	Are all policies, plans and measures put in place during the COVID-19 response taking gender, equity and human rights into consideration?	Please select relevancy
	7.2 Identify and analyse what happened so far during the COVID-19 outbreak response	7.2.17	What policies or measures have been put in place during the COVID-19 response for disadvantaged subpopulations? (e.g., people with disabilities, persons with low socioeconomic status, ethnic minorities, rural poor, migrants and others experiencing exclusion and discrimination)?	Please select relevancy
	7.2 Identify and analyse what happened so far during the COVID-19 outbreak response	7.2.18	How populations at risks for COVID-19 (e.g., pregnant women, elderly) have been considered during the COVID-19 response?	Please select relevancy
	7.2 Identify and analyse what happened so far during the COVID-19 outbreak response	7.2.19	How were measures to protect disadvantaged and vulnerable population been enforced and monitored during the COVID-19 response?	Please select relevancy
	7.2 Identify and analyse what happened so far during the COVID-19 outbreak response	7.2.20	How are data from the healthcare facilities collected, aggregated, analysed (e.g., number or percentage of confirmed cases discharged, number of ICU beds occupied/available), and disseminated to stakeholders for decision-making?	Please select relevancy
	7.2 Identify and analyse what happened so far during the COVID-19 outbreak response	7.2.21	How did the country contribute to the research and development of therapeutics and evidence-based treatment regimes at the national and global level (e.g., participation in Solidarity trial) and how were the data shared?	Please select relevancy
	7.2 Identify and analyse what happened so far during the COVID-19 outbreak response	7.2.22	Are clinical data on disease characterization available in an electronic format? If yes, were these data analysed for intervention outcomes and compared across settings? What were the obstacles in sharing anonymized clinical data with the WHO global platform?	Please select relevancy
	7.2 Identify and analyse what happened so far during the COVID-19 outbreak response	7.2.23	What was the process in activating local networks for discussions on clinical management and experience sharing (e.g., clinical-pathological reviews, clinical observation sharing)?	Please select relevancy
	7.2 Identify and analyse what happened so far during the COVID-19 outbreak response	7.2.24	What national/subnational strategies and plans have been developed to prepare the target population for vaccination once safe and effective vaccines are identified?	Please select relevancy
	7.2 Identify and analyse what happened so far during the COVID-19 outbreak response	7.2.25	How was the clinical sector involved in outbreak coordination and management?	Please select relevancy
	7.2 Identify and analyse what happened so far during the COVID-19 outbreak response	7.2.26	Given the protracted nature of the COVID-19 outbreak, what policies or measures have been put in place for case management to consider the (potential of) concurrent emergencies during the pandemic?	Please select relevancy
	7.2 Identify and analyse what happened so far during the COVID-19 outbreak response	7.2.27	How were human rights treaties guidance used to ensure the dignity and respect of marginalized groups (e.g., unregistered workers, migrants, homeless…etc.) are maintained during case management (including detection and treatment)?	Please select relevancy
	7.2 Identify and analyse what happened so far during the COVID-19 outbreak response	7.2.28	Which international and national clinical trials were conducted during the COVID-19 outbreak in the country? How were findings disseminated and evidence used to inform case management?	Please select relevancy
	7.3 Improve existing COVID-19 outbreak response strategy	7.3.1	What challenges were encountered in the management of COVID-19 cases/fatalities?	Please select relevancy
	7.3 Improve existing COVID-19 outbreak response strategy	7.3.2	What best practices can be identified in the management of COVID-19 cases/fatalities? Were any publications or reports available?	Please select relevancy
	7.3 Improve existing COVID-19 outbreak response strategy	7.3.3	What challenges were encountered in implementing IPC measures in healthcare or community settings?	Please select relevancy
	7.3 Improve existing COVID-19 outbreak response strategy	7.3.4	What were the overall strengths and weaknesses of case management observed during the COVID-19 outbreak?	Please select relevancy
	7.3 Improve existing COVID-19 outbreak response strategy	7.3.5	Which challenges remained with respect to gender, equity and human rights?	Please select relevancy
	7.3 Improve existing COVID-19 outbreak response strategy	7.3.6	Moving forward, what efforts/activities need to be instituted to ensure that COVID-19 case management standards can be independently achieved without requiring continuous external response support?	Please select relevancy
	7.3 Improve existing COVID-19 outbreak response strategy	7.3.7	Moving forward, what will be the process and which governmental institution and department will be responsible for monitoring COVID-19 specific recommendations for patient care and guidance?	Please select relevancy
	7.3 Improve existing COVID-19 outbreak response strategy	7.3.8	Moving forward, how will the central database(s) be monitored to share updated recommendations, information, and/or alerts specific to COVID-19?	Please select relevancy
	7.3 Improve existing COVID-19 outbreak response strategy	7.3.9	Moving forward, how is the response preparing and utilizing community resources (e.g. isolation centres) and health workers to sustain response efforts?	Please select relevancy
	7.3 Improve existing COVID-19 outbreak response strategy	7.3.10	Moving forward, how will case management be incorporated with epidemiology, surveillance, and laboratory when transitioning into longer-term programmes?	Please select relevancy
	© World Health Organization 2021. Some rights reserved. This work is available under the CC BY-NC-SA 3.0 IGO licence.
	WHO reference number: WHO/2019-nCoV/Country_IAR/templates/trigger_questions/2021.1

[truncated: 7 more sheets: 8. Operations & Logistics, 9. Maintaining Health Services, 10. COVID-19 vaccination, 11. Vulnerable populations, 12. National legislation, 13. PHSM, 14. Other Possible Topics]
